# Supplementary material for: Does set configuration influence long-term adaptations to complex training in national-level wrestlers? A volume-matched randomized trial
Source: PeerJ. 2026 Jun 25;14:e21438. doi: 10.7717/peerj.21438 (PMC13310482; doi:10.7717/peerj.21438)
Supplement: Supplemental Information 1 — Raw data used for statistical analysis in the study examining the effects of cluster-set and traditional-set complex training in national-level wrestlers. [file peerj-14-21438-s001.xlsx]

## Sheet: Date
No	Training group	Measurement time	Back_Squat_1RM	Hip_Rotation_Kick_30s	Squat_Kick_30s	Hook_and_Lift_30s	Standing_Long_Jump	Vertical_Jump	SJ	CMJ	DJ	Peak_Power	Mean_Power	Fatigue_Index
1	A	1	127	28	17	17	255	319.24	0.328	0.383	0.366	12.1	8.3	85.9
2	A	1	135	26	16	18	219	306.54	0.277	0.393	0.255	9.1	7.3	35.8
3	A	1	158	37	16	19	253	293.92	0.385	0.403	0.351	12.9	8.7	59.6
4	A	1	130	38	16	21	240	266.06	0.358	0.38	0.333	9.4	6.9	60.9
5	A	1	130	36	22	17	251	283.76	0.283	0.33	0.335	11.8	7.2	60.8
6	A	1	170	31	20	14	258	288.84	0.323	0.316	0.314	10.3	7.5	57.8
7	A	1	110	37	16	23	219	263.52	0.281	0.297	0.263	9.5	7.3	55.4
8	A	1	100	31	16	26	235	245.74	0.279	0.313	0.309	9.1	6.5	55
9	A	1	110	30	18	22	251	278.68	0.368	0.393	0.32	21	8.1	81.9
10	B	1	110	32	18	13	240	273.68	0.348	0.389	0.368	9.4	7	50.6
11	B	1	115	31	19	18	250	273.68	0.284	0.323	0.32	8	5.7	59.3
12	B	1	100	29	14	21	230	263.52	0.339	0.337	0.31	10.1	6.8	63.6
13	B	1	145	31	16	21	233	324.32	0.265	0.277	0.207	9.8	6.7	58.9
14	B	1	130	31	16	22	245	319.24	0.293	0.356	0.347	12.6	9	60.7
15	B	1	145	32	17	20	230	245.74	0.27	0.244	0.294	8.6	6.4	52.9
16	B	1	135	31	16	14	220	271.14	0.287	0.276	0.288	9.7	7	56.5
1	A	2	150	31	19	18	265	325.12	0.344	0.367	0.363	11.2	7.8	57
2	A	2	160	29	18	20	220	312.42	0.32	0.32	0.305	8.6	7.3	36.5
3	A	2	170	40	18	20	260	287.02	0.428	0.425	0.43	10.3	7.6	62.5
4	A	2	155	47	19	28	249	304.8	0.387	0.428	0.398	10	7.1	64.8
5	A	2	157	39	21	23	260	322.58	0.305	0.366	0.328	10.7	7.6	56.9
6	A	2	190	25	20	21	264	327.66	0.356	0.343	0.355	12.2	8.7	75.4
7	A	2	130	39	17	22	223	292.1	0.283	0.303	0.292	10.4	7.2	70.3
8	A	2	130	32	19	27	239	307.34	0.33	0.371	0.344	9.9	6.7	58.1
9	A	2	125	33	20	23	245	284.48	0.394	0.417	0.421	10.3	7.5	67.7
10	B	2	175	33	19	27	253	317.5	0.364	0.375	0.374	9.8	6.8	64.7
11	B	2	120	30	18	20	259	309.88	0.359	0.338	0.323	10	7	59.1
12	B	2	130	30	19	27	246	304.8	0.355	0.375	0.386	8.9	6.7	57.9
13	B	2	150	31	16	21	220	327.66	0.224	0.259	0.234	9.8	6.7	58.9
14	B	2	148	32	17	22	256	325.12	0.264	0.293	0.342	10.6	7.6	55.9
15	B	2	155	30	18	27	238	314.96	0.288	0.313	0.296	9.6	7.3	52.5
16	B	2	150	38	18	18	234	276.86	0.297	0.348	0.315	9.7	7.3	58.4
Code	Meaning		Code	Meaning
A	Experimental group (CS-CT)		1	Pre-test
B	Control group (TS-CT)		2	Post-test

## Sheet: Code book 
Variable	Description	Coding
ID	Participant identification number	Numeric
Group	Training group	A = CS-CT (experimental group); B = TS-CT (control group)
Time	Measurement time point	1 = Pre-test; 2 = Post-test
Back_Squat_1RM	One-repetition maximum back squat	kg
Squat_Kick_30s	Number of squat kick repetitions in 30 s	count
Hip_Rotation_Kick_30s	Number of hip-rotation kick repetitions in 30 s	count
Hook_and_Lift_30s	Number of hook-and-lift technique repetitions in 30 s	count
Standing_Long_Jump	Standing long jump distance	m
Vertical_Jump	Vertical jump height	m
SJ	Squat jump height	m
CMJ	Countermovement jump height	m
DJ	Drop jump height	m
Peak_Power	Wingate peak power	W·kg⁻¹
Mean_Power	Wingate average power	W·kg⁻¹
Fatigue_Index	Wingate fatigue index	%
